# Supplementary material for: Associations between Parental Educational Attainment, Children’s 24-h Behaviors and Children’s Hyperactivity Behavior in the COVID-19 Pandemic
Source: Healthcare (Basel). 2024 Feb 21;12(5):516. doi: 10.3390/healthcare12050516 (PMC10930545; doi:10.3390/healthcare12050516)
Supplement: Supplementary file 1 [file healthcare-12-00516-s001.zip]

Archive with 1 entries (1 files):
- healthcare-2810919-supplementary.pdf
